# Supplementary material for: Resequencing of Treponema pallidum ssp. pallidum Strains Nichols and SS14: Correction of Sequencing Errors Resulted in Increased Separation of Syphilis Treponeme Subclusters
Source: PLoS One. 2013 Sep 10;8(9):e74319. doi: 10.1371/journal.pone.0074319 (PMC3769245; doi:10.1371/journal.pone.0074319)
Supplement: Table S5 — List of all errors identified in the coding regions of the original TPA Nichols sequence (AE000520.1). (XLSX) [file pone.0074319.s005.xlsx]

## Sheet: Feuil1
Affected region in the original Nichols sequence (coding strand)	Coordinates in the original Nichols sequence (AE000520.1)	Coordinates in the Nichols-RS sequence (CP004010.2)	Error type in the original Nichols sequence (AE000520.1)	Resulting change in the Nichols-RS sequence (CP004010.2)	Gene coordinate in the original Nichols genome (AE000520.1)	Resulting change in the Nichols-RS (CP004010.2) protein sequence	Note	Original Nichols (AE000520.1) annotation
TP_0007(+)	7938 - 7939	7940	del (C)	in (C)	623 - 624	GF		hypothetical protein
TP_0013(+)	13195 - 13196	13199 - 131200	del (GG)	in (GG)	653 - 654	GF		hypothetical protein
TP_0014(+)	13196 - 13196	13200 - 131200	del (GG)	in (GG)	31 - 32	GF	NA1)	hypothetical protein
TP_0018(+)	19431 - 19432	19436	del (G)	in (G)	15 - 16	EP2)		transcription elongation factor
TP_0018(+)	21229	21233	sub (A→W)	sub (W→A)	1812	none
TP_0018(+)	21231 - 21232	21237	del (G)	in (G)	1815 - 1816	GF
TP_0018(+)	21360 - 21361	21367	del (A)	in (A)	1944 - 1945	GF
TP_0020(+)	22506	22512	sub (G→C)	sub (C→G)	461	AAC (T→S)		76K protein
TP_0049(-)	58311 - 58312	58319	del (C)	in (C)	215 - 216	TP		conserved hypothetical protein
TP_0049(-)	58312	58318	sub (G→A)	sub (A→G)	215	none
TP_0065(+)	72281 - 72282	72290	del (G)	in (G)	507 - 508	TP		conserved hypothetical protein
TP_0076(+)	83983	83991	sub (G→C)	sub (C→G)	592	AAC (L→V)		sugar ABC transporter, permease protein (y4oR)
TP_0076(+)	84205 - 84206	84214	del (G)	in (G)	814 - 815	EP
TP_0082(-)	92170 - 92171	92181	del (G)	in (G)	260 - 261	TP		formate hydrogenlyase transcriptional activator (fhlA)
TP_0082(-)	92329	92339	sub (W→T)	sub (T→W)	103	none
IGR TP_0082 - TP_0083	93127 - 93128	93138	del (C)	in (C)	-	-
TP_0083(+)	94140 - 94141	94152	del (C)	in (C)	964 - 965	TP		conserved hypothetical protein
IGR TP_0096 - TP_0097	106355	106367	sub (G→R)	sub (R→G)	-	-
TP_0098(-)	107082	107093 - 107094	in (G)	del (G)	288	EP		heat-shock protein, putative
TP_0106(+)	119199	119210	sub (G→C)	sub (C→G)	1165	AAC (V→L)		carnitine transporter, putative
TP_0106(+)	119200	119211	sub (C→G)	sub (G→C)	1164	AAC (F→L)
TP_0110(+)	126560	126571	sub (G→R)	sub (R→G)	1380	none		hypothetical protein
TP_0126(-)	148340	148350 - 148351	in (C)	del (C)	148	TP		hypothetical protein
TP_0127(+)	148945	150158 - 150159	in (G)	del (G)	351	TP		hypothetical protein
TP_0132(-)	153123 - 153124	154337	del (G)	in (G)	28 - 29	TP	NA3)	hypothetical protein
TP_0135(-)	155746 - 155747	156961	del (C)	in (C)	642 - 643	TP		hypothetical protein
TP_0154(+)	176236	177387	sub (G→C)	sub (C→G)	151	AAC (R→A)		conserved hypothetical protein
TP_0154(+)	176237	177388	sub (C→G)	sub (G→C)	152	AAC4)
TP_0154(+)	176238	177389	sub (G→C)	sub (C→G)	153	AAC4)
TP_0154(+)	176239	177390	sub (C→G)	sub (G→C)	154	AAC (V→L)
IGR TP_0162 - TP_0163	184504 - 184505	185656	del (C)	in (C)	-	-
TP_0166(+)	188288	189440	sub (W→T)	sub (T→W)	932	AAC (E→V)		ABC transporter, permease protein (troD)
TP_0172(-)	191665 - 191666	192818	del (C)	in (C)	432 - 433	EP		hypothetical protein
TP_0173(-)	192148	193300 - 193301	in (G)	del (G)	668	GF	NA1)	hypothetical protein
TP_0174(-)	193469	194620 - 194621	in (G)	del (G)	158	GF		hypothetical protein
TP_0175(-)	193469	194620 - 194621	in (G)	del (G)	540	GF	NA1)	hypothetical protein
TP_0175(-)	193969	195119 - 195120	in (G)	del (G)	40	GF
TP_0176(-)	194094 - 194095	195245	del (G)	in (G)	211 - 212	GF	NA1)	hypothetical protein
TP_0177(-)	195483	196633 - 196634	in (G)	del (G)	130	TP		hypothetical protein
TP_0183(-)	199955	201105	sub (C→S)	sub (S→C)	564	none		hypothetical protein
TP_0201(+)	210843	211993	sub (G→K)	sub (K→G)	377	none		ribosomal protein L5 (rplE)
TP_0208(+)	215050 - 215051	216201	del (G)	in (G)	1312 - 1313	TP		preprotein translocase subunit (secY)
TP_0217 (+)	221630 - 221631	222782	del (G)	in (G)	586 - 567	AF4)		region containing authentic frameshift
TP_0221(+)	226319 - 226320	227472	del (C)	in (C)	143 - 144	TP		D,D-carboxypeptidase, putative
IGR TP_0222 - TP_0223	227443 - 227444	228597	del (C)	in (C)	-	-
IGR TP_0222 - TP_0223	227443	228598	sub (G→A)	sub (A→G)	-	-
TP_r01	230294 - 230295	231449	del (G)	in (G)	-	none		16S ribosomal RNA
IGR TP_0233 - TP_t013	241857 - 241858	243013	del (C)	in (C)	-	-
TP_0248(+)	261066	262221 - 262222	in (C)	del (C)	105	TP	NA3)	hypothetical protein
TP_0248(+)	261277	262432	sub (T→Y)	sub (Y→T)	316	none
TP_0248(+)	261278	262433	sub (T→Y)	sub (Y→T)	317	none
TP_0248(+)	261295	262450	sub (T→Y)	sub (Y→T)	334	none
TP_0263(+)	274268 - 274269	295424	del (G)	in (G)	241 - 242	TP		conserved hypothetical protein
IGR TP_0277 - TP_0278	294000 - 294001	295157	del (C)	in (C)	-	-
TP_0279(+)	295079	296236	sub (C→Y)	sub (Y→C)	837	none		ribosomal protein S1 (rpsA)
TP_0284(+)	299184 - 299185	300342	del (A)	in (A)	607 - 608	GF		hypothetical protein
TP_0285(+)	299184 - 299185	300342	del (A)	in (A)	8 - 9	GF	NA1)	hypothetical protein
TP_0286(+)	300588 - 300589	301747	del (G)	in (G)	361 - 362	GF		conserved hypothetical protein
TP_0287(+)	300588 - 300589	301747	del (G)	in (G)	29 - 30	GF	NA1)	conserved hypothetical protein
TP_0288(+)	302114	303272 - 303273	in (G)	del (G)	932	GF		spore coat polysaccharide biosynthesis protein (spsF)
TP_0299(+)	312355 - 312356	313514	del (C)	in (C)	197 - 198	GF	NA1)	hypothetical protein
TP_0318(-)	334673	335831 - 335832	in (C)	del (C)	122	TP	NA1)	hypothetical protein
TP_0324(+)	341303 - 341304	342462	del (G)	in (G)	1415 - 1416	GF		hypothetical protein
TP_0329(+)	351799	353959 - 353960	in (G)	del (G)	1514	TP		serine hydroxymethyltransferase (glyA)
TP_0348(-)	372893 - 372894	374052	del (G)	in (G)	1032 - 1033	TP		hypothetical protein
IGR TP_0349 - TP_0350	374555	375713 - 375714	in (C)	del (C)	-	-
TP_0350(+)	375095	376253	sub (G→C)	sub (C→G)	457	AAC (P→A)		glutamate-5-semialdehyde dehydrogenase (proA)
TP_0353(-)	377585	378743	sub (G→S)	sub (S→G)	122	none		ribonuclease H (rnhA)
TP_0353(-)	377586	378744	sub (G→S)	sub (S→G)	123	none
TP_0358(-)	381384	382542	sub (T→K)	sub (K→T)	512	none		conserved hypothetical protein
TP_0371(+)	395553	396711	sub (G→S)	sub (S→G)	775	AAC (P→A)		conserved hypothetical protein
TP_0376(-)	401712 - 401713	402871	del (C)	in (C)	46 - 47	TP	NA3)	hypothetical protein
TP_0377(+)	401932 - 401933	403093	del (C)	in (C)	107 - 108	GF		conserved hypothetical protein
TP_0379(+)	402741	403901	sub (G→A)	sub (A→G)	2414	AAC (I→S)		preprotein translocase subunit (secA)
TP_0379(-)	402742	403902	sub (A→T)	sub (T→A)	2413	none
IGR TP_0380 - TP0381	407166 - 407167	408327	del (G)	in (G)	-	-
IGR TP_0380 - TP0381	407206 - 407207	408368	del (G)	in (G)	-	-
IGR TP_0381 - TP0382	407943	409104 - 409105	in (C)	del (C)	-	-
IGR TP_0396 - TP0397	422318	423478 - 423479	in (G)	del (G)	-	-
TP_0407(+)	431077	432237	sub (C→Y)	sub (Y→C)	118	none		phosphoglycolate phosphatase (gph-1)
TP_0407(+)	431561	432720 - 432721	in (C)	del (C)	602	TP
IGR TP_0408 - TP_0409	434977 - 434978	436217 - 436218	del (GC)	in (GC)	-	-
TP_0415(+)	442642 - 442643	443804	del (G)	in (G)	439 - 440	TP		hypothetical protein
TP_0417(-)	445008	446170	sub (G→R)	sub (R→G)	707	none		apolipoprotein N-acyltransferase (cutE)
TP_0419(+)	447480	448641 - 448642	in (T)	del (T)	550	GF		survival protein, putative
TP_0420(+)	447480	448641 - 448642	in (T)	del (T)	6	GF	NA1)	hypothetical protein
IGR TP_0423 - TP_0424	451900 - 451901	453062	del (G)	in (G)	-	-
TP_0424(+)	452444 - 452445	453607	del (G)	in (G)	515 - 516	TP		V-type ATPase, subunit E, putative
TP_0425(+)	452817	454980 - 454981	in (C)	del (C)	213	EP		hypothetical protein
TP_0444(+)	470426	472007	sub (G→R)	sub (R→G)	114	none		conserved hypothetical protein
TP_0444(+)	470504	472085	sub (G→R)	sub (R→G)	192	none
TP_0444(+)	470531	472112	sub (G→R)	sub (R→G)	219	none
IGR TP_0461 - TP_0462	491019 - 491020	492601	del (G)	in (G)	-	-
TP_0462(+)	491873	493454 - 493455	in (G)	del (G)	834	GF		hypothetical protein
TP_0468(-)	495739	497320	sub (G→A)	sub (A→G)	1	AAC (M→A)		conserved hypothetical protein
TP_0469(-)	495739	497320	sub (G→A)	sub (A→G)	1423	AAC (M→A)		conserved hypothetical protein
TP_0468(-)	495740	497321	sub (C→T)	sub (T→C)	2	none
TP_0469(-)	495740	497321	sub (C→T)	sub (T→C)	1422	none
TP_0469(-)	495741	497322	sub (A→G)	sub (G→A)	1421	none
TP_0469(-)	495741 - 495742	497323	del (T)	in (T)	1420 - 1421	GF
TP_0477(-)	506590 - 506591	508173	del (C)	in (C)	633 - 634	TP		glucose-6-phosphate 1-dehydrogenase, putative
TP_0481(+)	511592 - 511593	513176	del (C)	in (C)	1383 - 1384	GF		hypothetical protein
TP_0483(-)	513245	514829	sub (G→R)	sub (R→G)	404	none		hypothetical protein
TP_0483(-)	513247	514831	sub (G→R)	sub (R→G)	402	none
TP_0483(-)	513255	514839	sub (G→R)	sub (R→G)	394	none
IGR TP_0485 - TP_0486	517500 - 517501	519085	del (C)	in (C)	-	-
TP_0486(-)	517597	519181 - 519182	in (T)	del (T)	1384	EP		antigen, p83/100
TP_0487(-)	520371 - 520372	521956	del (T)	in (T)	275 - 276	TP		hypothetical protein
TP_0491(+)	525990 - 525991	527576	del (G)	in (G)	972 - 973	EP		conserved hypothetical protein
IGR TP_t21 - TP_t22	540876	542462	sub (C→S)	sub (S→C)	-	-
IGR TP_t21 - TP_t22	540879	542465	sub (C→S)	sub (S→C)	-	-
TP_0520(-)	561288 - 561289	563875	del (C)	in (C)	452 - 453	none	annotated AF	region containing authentic frameshift
TP_0533(-)	575981 - 575982	577569	del (G)	in (G)	1146 - 1147	EP		V-type ATPase, subunit I (atpI-2)
IGR TP_0535 - TP_0536	578366 - 578367	579955	del (C)	in (C)	-	-
TP_0536(-)	578544 - 578545	580134	del (C)	in (C)	361 - 362	EP		hypothetical protein
TP_0536(-)	578593 - 578594	580184	del (C)	in (C)	312 - 313	EP
TP_0555(-)	600947 - 600948	602539	del (G)	in (G)	1156 - 1157	TP		glutamate/ aspartate transporter, putative
TP_0560(-)	606480	608072	sub (C→Y)	sub (Y→C)	1900	none		transketolase A (tktA)
TP_0575(+)	624228 - 624229	625821	del (C)	in (C)	547 - 548	AF4)		region containing authentic frameshift
TP_0583(-)	633825	635418	sub (T→G)	sub (G→T)	35	AAC (A→E)	NA3)	hypothetical protein
TP_0588(-)	639922 - 639923	641516	del (G)	in (G)	695 - 696	GF	NA1)	conserved hypothetical protein
TP_0591(-)	641838	643432	sub (G→A)	sub (A→G)	138	AAC (V→F)		HPr kinase (ptsK)
TP_0591(-)	641840	643434	sub (A→C)	sub (C→A)	136	AAC4)
TP_0591(-)	641841	643435	sub (C→G)	sub (G→C)	135	AAC (F→L)
TP_0594(-)	646342	648935 - 648936	in (C)	del (C)	564	EP		hypothetical protein
TP_0598(-)	649125 - 649126	650719	del (G)	in (G)	1746 - 1747	GF		hypothetical protein
TP_0598(-)	649203 - 649204	650798	del (A)	in (A)	1668 - 1669	none
TP_0598(-)	649208 - 649209	650804	del (A)	in (A)	1663 - 1664	none
TP_0598(-)	649225 - 649226	650822	del (A)	in (A)	1646 - 1647	none
IGR TP_0598 - TP0599	650905 - 650906	652503	del (G)	in (G)	-	-
IGR TP_0598 - TP0599	650906	652504	sub (C→S)	sub (S→C)	-	-
TP_0605(-)	656773	658371	sub (C→S)	sub (S→C)	354	none		translation elongation factor TS (tsf)
IGR TP_t30 - TP_0608	658396 - 658397	659995	del (C)	in (C)	-	-
TP_0618(-)	669837	671435 - 671436	in (C)	del (C)	357	EP		hypothetical protein
TP_0620(-)	672399	674997	sub (G→R)	sub (R→G)	489	none		tpr protein I (tprI)
TP_0620(-)	672556	674154	sub (G→R)	sub (R→G)	332	none
IGR TP_0621 - TP_0622	675241	676838 - 676839	in (C)	del (C)	-	-
TP_0622(-)	676472	678069	sub (C→S)	sub (S→C)	591	none		hypothetical protein
TP_0633(+)	691588	693185	sub (G→T)	sub (T→G)	202	AAC (Y→D)		protein-methionine-S-oxide reductase (msrA)
TP_0639(+)	697958	699555	sub (G→S)	sub (S→G)	236	none		methyl-accepting chemotaxis protein (mcp2-2)
TP_0639(+)	697960	699557	sub (T→Y)	sub (Y→T)	238	none
TP_0639(+)	697961	699558	sub (T→Y)	sub (Y→T)	239	none
TP_0651(-)	715501 - 715502	717099	del (G)	in (G)	35 - 36	TP	NA3)	conserved hypothetical integral membrane protein
IGR TP_0651 - TP_0652	715538 - 715539	717137	del (C)	in (C)	-	-
TP_0663(+)	726140	727739	sub (G→R)	sub (R→G)	593	none		outer membrane protein, putative
IGR TP_0683 - TP_0684	748249	759848	sub (A→T)	sub (T→A)	-	-
TP_0692(-)	758829	760428	sub (G→K)	sub (K→G)	1124	none		recA protein (recA)
TP_0695(+)	762657	764256	sub (C→M)	sub (M→C)	198	none		phosphoribosylglycinamide formyltransferase, putative
TP_0703(-)	767896 - 767897	769496	del (C)	in (C)	674 - 675	GF	NA1)	predicted coding region TP0703
TP_0709(+)	776270	777870	sub (C→M)	sub (M→C)	383	none		RNA polymerase sigma-28 factor
TP_0731(+)	797298 - 797299	798899	del (G)	in (G)	625 - 626	TP		conserved hypothetical protein
TP_0736(-)	801740	803341	sub (C→Y)	sub (Y→C)	529	none		hydrogenase, gamma chain (hydG)
TP_0762(+)	825078 - 825079	826680	del (C)	in (C)	7 - 8	EP2)		hypothetical protein
IGR TP_0776 - TP_0777	844393	845995	sub (C→Y)	sub (Y→C)	-	-
TP_0780(-)	846530	848132	sub (G→K)	sub (K→G)	1835	none		NH(3)-dependent NAD(+) synthetase (nadE)
IGR TP_0781 - TP_0782	848867 - 848868	850470	del (G)	in (G)	-	-
TP_0782(-)	848920	850522 - 850523	in (A)	del (A)	432	GF	NA1)	hypothetical protein
TP_0783(-)	850237	851839	sub (C→S)	sub (S→C)	277	none		hypothetical protein
TP_0783(-)	850333	851935	sub (C→M)	sub (M→C)	181	none
TP_0796(-)	862791	864393	sub (C→M)	sub (M→C)	376	none		conserved hypothetical protein
TP_0800(+)	867106	868708	sub (C→M)	sub (M→C)	276	none		serine-type D-Ala-D-Ala carboxypeptidase (dacC)
TP_0804(+)	873508	875110	sub (T→W)	sub (W→T)	1041	none		sugar ABC transporter, ATP-binding protein (ugpC)
TP_0805(-)	873508	875110	sub (T→W)	sub (W→T)	2254	none		exoribonuclease II (rnb)
TP_0804(+)	873595	875197	sub (C→Y)	sub (Y→C)	1128	none
TP_0805(-)	873595	875197	sub (C→Y)	sub (Y→C)	2167	none
TP_0805(-)	873658	875260	sub (A→M)	sub (M→A)	2104	none
TP_0805(-)	873848	875450	sub (T→Y)	sub (Y→T)	1914	none
TP_0805(-)	874773	876375	sub (C→G)	sub (G→C)	989	AAC (R→A)
TP_0805(-)	874774	876376	sub (G→C)	sub (C→G)	988	AAC4)
TP_0813(-)	881462 - 881463	883065	del (C)	in (C)	1002 - 1003	TP		hypothetical protein
TP_0830(+)	897331 - 897332	898935	del (C)	in (C)	705 - 706	TP		pseudouridylate synthase (hisT)
TP_0847(-)	918940	920544	sub (G→S)	sub (S→G)	152	none		hypothetical protein
TP_0856(+)	934065 - 934066	935670	del (C)	in (C)	945 - 946	EP		hypothetical protein
TP_0859(+)	936409	938013 - 938014	in (G)	del (G)	696	GF		hypothetical protein
IGR TP_0865 - TP_0866	944866 - 944867	946471	del (C)	in (C)	-	-
TP_0866(-)	946165 - 946166	947771	del (C)	in (C)	633 - 634	AF4)		region containing authentic frameshift
TP_0883(-)	960659	962265	sub (A→M)	sub (M→A)	711	none		conserved hypothetical integral membrane protein
IGR TP_0893 - TP_0894	972616	974221 - 974222	in (G)	del (G)	-	-
TP_0899(-)	980115 - 980116	981724	del (C)	in (C)	18 - 19	GF		hypothetical protein
TP_0900(-)	980115	981724	del (C)	in (C)	2390 - 2391	GF	NA1)	hypothetical protein
TP_0922(-)	1000782 - 1000783	1002392 - 1002393	del (GC)	in (GC)	832 - 833	TP6)	NA3)	hypothetical protein
TP_0922(-)	1001312	1002923	sub (G→S)	sub (S→G)	303	none
TP_0922(-)	1001601 - 1001602	1003213	del (C)	in (C)	13 - 14	TP6)
TP_0923(-)	1001727 - 1001728	1003340	del (G)	in (G)	945 - 946	FS7)		hypothetical protein
TP_0923(-)	1001788 - 1001789	1003402 - 1003403	del (GC)	in (GC)	884 - 885	FS7)
TP_0923(-)	1002249	1003864	sub (C→M)	sub (M→C)	424	none
TP_0923(-)	1002252	1003867	sub (C→M)	sub (M→C)	421	none
IGR TP_0926 - TP_0927	1007875 - 1007876	1009481	del (G)	in (G)	-	-
TP_0928(+)	1009246 - 1009247	1010863	del (G)	in (G)	642 - 643	GF		hypothetical protein
IGR TP_0949 - TP_0950	1032143 - 1032144	1033761	del (G)	in (G)	-	-
TP_0950(-)	1032252 - 1032253	1033871	del (C)	in (C)	209 - 210	FS	NA8)	hypothetical protein
IGR TP_0975 - TP_0976	1059221	1060839 - 1060840	in (G)	del (G)	-	-
TP_0983(+)	1066104	1067722	sub (G→C)	sub (C→G)	206	AAC (P→R)		hypothetical protein
TP_0993(-)	1077390 - 1077391	1079009	del (G)	in (G)	870 - 871	EP		rare lipoprotein A, putative
TP_0995(+)	1080768 - 1080769	1082388	del (G)	in (G)	1268 - 1269	EP		cyclic nucleotide binding protein
TP_0997(-)	1083862	1085482	sub (A→R)	sub (R→A)	578	none		protease IV (sppA)
TP_0997(-)	1083898	1085518	sub (C→S)	sub (S→C)	542	none
TP_0998(-)	1085897	1087517	sub (G→S)	sub (S→G)	79	none		sodium/proton-dependent alanine transporter
TP_1030(-)	1124003 - 1124004	1125624	del (C)	in (C)	323 - 324	TP		hypothetical protein
TP_1030(-)	1124188 - 1124189	1125810	del (G)	in (G)	138 - 139	TP
sub, substitution; in, insertion; del, deletion; GF, gene fusion; EP, protein elongation; TP, protein truncation; AF, authentic frameshift; IGR, intergenic region; AAC, amino acid change; NA, gene was not annotated in the Nichols-RS genome (CP004010.1)
1) ORF was not annotated in the Nichols-RS genome due to fusion with another ORF
2) An alternative start codon was predicted
3) ORF was not annotated in the Nichols-RS genome due to its length below the 150 bp limit
4) ORF was originally annotated with the authentic frameshift, correction of the sequencing error resulted in restoration of the reading frame
5) This substitution results in an amino acid change together with adjacent substitution
6) Error is outside of the newly identified ORF and have no effect on the Nichols-RS proteome
7) second frameshift mutations restores the reading frame
8) an alternative gene (TPANIC_950a) was predicted in this region
