# Supplementary material for: Resequencing of Treponema pallidum ssp. pallidum Strains Nichols and SS14: Correction of Sequencing Errors Resulted in Increased Separation of Syphilis Treponeme Subclusters
Source: PLoS One. 2013 Sep 10;8(9):e74319. doi: 10.1371/journal.pone.0074319 (PMC3769245; doi:10.1371/journal.pone.0074319)
Supplement: Table S6 — List of all errors identified in the intergenic regions of the original TPA SS14 sequence (CP000805.1). (XLSX) [file pone.0074319.s006.xlsx]

## Sheet: Feuil1
Affected region in the original SS14 sequence (coding strand)	Coordinates in the original SS14 sequence (CP000805.1)	Coordinates in the SS14-RS sequence (CP004011.1)	Error type in the original SS14 sequence (CP000805.1)	Resulting change in the SS14-RS sequence (CP004011.1)	Gene coordinate in the original SS14 genome (CP000805.1)	Resulting change in the SS14-RS (CP004011.1) protein sequence	Note	Original SS14 (CP000805.1) annotation
TPASS_0006(+)	7939 - 7940	7940	del (C)	in (C)	926 - 927	GF		protein Tp75
TPASS_0013(+)	13194 - 13195	13196 - 13197	del (GG)	in (GG)	653 - 654	GF		hypothetical protein
TPASS_0014(+)	13194 - 13195	13196 - 13197	del (GG)	in (GG)	31 - 32	GF	NA1)	hypothetical protein
TPASS_0018(+)	19429 - 19430	19433	del (G)	in (G)	15 - 16	EP2)		transcription elongation factor
TPASS_0018(+)	21226	21230	sub (A→W)	sub (W→A)	1812	none
TPASS_0018(+)	21229 - 21230	21234	del (G)	in (G)	1815 - 1816	GF
TPASS_0018(+)	21358 - 21359	21364	del (A)	in (A)	1944 - 1945	GF
IGR TPASS_0026 - TPASS_0027	34076 - 34077	34083	del (C)	in (C)	-	-
TPASS_0040(+)	49361 - 49362	49369	del (G)	in (G)	1774 - 1775	EP		methyl-accepting chemotaxis protein
TPASS_0049(-)	58308 - 58309	58317	del (C)	in (C)	215 - 216	TP		hypothetical protein
TPASS_0049(-)	58309	58318	sub (G→A)	sub (A→G)	215	none
TPASS_0065(+)	72279 - 72280	72289	del (G)	in (G)	507 - 508	TP		hypothetical protein
TPASS_0076(+)	84202 - 84203	84213	del (G)	in (G)	814 - 815	EP		sugar ABC transporter, permease protein
TPASS_0082(-)	92168 - 92169	92180	del (G)	in (G)	260 - 261	TP		formate hydrogenlyase transcriptional activator FhlA
TPASS_0082(-)	92326	92338	sub (T→W)	sub (W→T)	103	none
IGR TPASS_0082 - TPASS_0083	93124 - 93125	93137	del (C)	in (C)	-	-
TPASS_0083(+)	94137 - 94138	94151	del (C)	in (C)	964 - 965	TP		hypothetical protein
IGR TPASS_0084 - TPASS_0085	94715 - 94716	94730	del (C)	in (C)	-	-
IGR TPASS_0096 - TPASS_0097	106352	106367	sub (G→R)	sub (R→G)	-	-
TPASS_0098(-)	107079	107093 - 107094	in (G)	del (G)	288	EP		possible heat-shock protein
TPASS_0106(-)	119196	119210	sub (G→C)	sub (C→G)	1165	AAC (V→L)		possible carnitine transporter
TPASS_0106(-)	119197	119211	sub (C→G)	sub (G→C)	1164	AAC (F→L)
IGR TPASS_0107 - TPASS_0108	122225	122238 - 122239	in (C)	del (C)	-	-
TPASS_0110(+)	126557	126570	sub (G→R)	sub (R→G)	1380	none		hypothetical protein
TPASS_0117(-)	135217	135230	sub (A→G)	sub (G→A)	1478	AAC (T→I)		protein TprC
TPASS_0117(-)	135224	135237	sub (A→G)	sub (G→A)	1471	AAC (P→S)
TPASS_0117(-)	135232	135245	sub (A→G)	sub (G→A)	1463	AAC (A→V)
TPASS_0117(-)	135236	135249	sub (T→C)	sub (C→T)	1459	AAC (G→R)
IGR TPASS_0117 - TPASS_0118	136732 - 136733	136744 - 136745	in (CC)	del (CC)	-	-
IGR TPASS_0121 - TPASS_0122	140946 - 140947	140958 - 140959	del (CC)	in (CC)	-	-
TPASS_0135(-)	157004 - 157005	157012	del (C)	in (C)	642 - 643	TP		hypothetical protein
TPASS_0154(+)	177419	177427	sub (G→C)	sub (C→G)	151	AAC (R→A)		hypothetical protein
TPASS_0154(+)	177420	177428	sub (C→G)	sub (G→C)	152	AAC5)
TPASS_0154(+)	177421	177429	sub (G→C)	sub (C→G)	153	AAC5)
TPASS_0154(+)	177422	177430	sub (C→G)	sub (G→C)	154	AAC (V→L)
IGR TPASS_0162 - TPASS_0163	185687 - 185688	185696	del (C)	in (C)	-	-
TPASS_0166(+)	189471	189480	sub (T→W)	sub (W→T)	932	none		ABC transporter, permease protein
TPASS_0172(-)	192848 - 192849	192858	del (C)	in (C)	432 - 433	EP		hypothetical protein
TPASS_0173(-)	193331	193340 - 193341	in (G)	del (G)	668	GF	NA1)	hypothetical protein
TPASS_0174(-)	194652	194660 - 194661	in (G)	del (G)	158	GF		hypothetical protein
TPASS_0175(-)	194652	194660 - 194661	in (G)	del (G)	540	GF		hypothetical protein
TPASS_0175(-)	195152	195159 - 195160	in (G)	del (G)	40	GF	NA1)
TPASS_0176(-)	195277 - 195278	195285	del (G)	in (G)	211 -212	GF	NA1)	hypothetical protein
TPASS_0177(-)	196666	196673 - 196674	in (G)	del (G)	130	TP		hypothetical protein
TPASS_0180(-)	199709 - 199710	199717 - 199718	del (GG)	in (GG)	89 - 90	GF		hypothetical protein
TPASS_0183(-)	201138	201147	sub (C→S)	sub (S→C)	564	none		hypothetical protein
TPASS_0201(+)	212026	212035	sub (G→K)	sub (K→G)	377	none		ribosomal protein L5
TPASS_0208(+)	216233 - 216234	216243	del (G)	in (G)	1312 - 1313	TP		preprotein translocase subunit
TPASS_0217(+)	222813 - 222814	222824	del (G)	in (G)	586 - 567	AF4)		heat shock protein DnaJ; frameshift
TPASS_0221(+)	227502 - 227503	227514	del (C)	in (C)	143 - 144	TP		possible D,D-carboxypeptidase
IGR TPASS_0222 - TPASS_0223	228626 - 228627	228639	del (C)	in (C)	-	-
IGR TPASS_0222 - TPASS_0223	228627	228640	sub (G→A)	sub (A→G)	-	-
TPASS_r0001	231478 - 231479	231492	del (G)	in (G)	-	-
IGR TPASS_0233 - TPASS_t0013	243040 - 243041	243055	del (C)	in (C)	-	-
TPASS_0248(+)	262249	262263 - 262264	in (C)	del (C)	105	TP	NA3)	hypothetical protein
TPASS_0248(+)	262460	262474	sub (T→Y)	sub (Y→T)	316	none
TPASS_0248(+)	262461	262475	sub (T→Y)	sub (Y→T)	317	none
TPASS_0248(+)	262478	262492	sub (T→Y)	sub (Y→T)	334	none		hypothetical protein
TPASS_0263(+)	275451 - 275452	275466	del (G)	in (G)	241 - 242	TP		hypothetical protein
IGR TPASS_0277 - TPASS_0278	295183 - 295184	295199	del (C)	in (C)	-	-
TPASS_0279(+)	295441	295456 - 295457	in (G)	del (G)	16	EP2)		ribosomal protein S1
TPASS_0279(+)	296262	296277	sub (C→Y)	sub (Y→C)	837	none
TPASS_0284(+)	300367 - 300368	300383	del (A)	in (A)	607 - 608	GF		hypothetical protein
TPASS_0285(+)	300367 - 300368	300383	del (A)	in (A)	8 - 9	GF	NA1)	hypothetical protein
TPASS_0286(+)	301771 - 301772	301788	del (G)	in (G)	361 - 362	GF		hypothetical protein
TPASS_0287(+)	301771 - 301772	301788	del (G)	in (G)	29 - 30	GF	NA1)	hypothetical protein
TPASS_0288(+)	303297	303313 - 303314	in (G)	del (G)	932	GF		spore coat polysaccharide biosynthesis protein F
TPASS_0299(+)	313538 - 313539	313555	del (C)	in (C)	197 - 198	GF	NA1)	hypothetical protein
TPASS_0313(+)	330887	330904	sub (G→T)	sub (T→G)	1723	AAC (F→V)		protein TprE
TPASS_0314(-)	331525	331542	sub (C→G)	sub (G→C)	132	none		hypothetical protein
TPASS_0314(-)	331533	331550	sub (C→A)	sub (A→C)	124	AAC (F→V)
IGR TPASS_0316 - TPASS_0317	333542	333559	sub (T→C)	sub (C→T)	-	-
IGR TPASS_0316 - TPASS_0317	333572	333589	sub (G→A)	sub (A→G)	-	-
TPASS_0317(-)	333716	333733	sub (C→T)	sub (T→C)	2128	AAC (I→V)		protein TprG
TPASS_0317(-)	333747	333764	sub (A→G)	sub (G→A)	2097	none
TPASS_0317(-)	333897	333915	sub (C→T)	sub (T→C)	1947	AAC (P→L)
TPASS_0317(-)	333898	333916	sub (A→G)	sub (G→A)	1946	AAC5)
TPASS_0317(-)	333900	333917	sub (G→A)	sub (A→G)	1944	AAC5)
TPASS_0317(-)	333902	333920	sub (C→G)	sub (G→C)	1942	AAC (R→G)
TPASS_0317(-)	333903	333921	sub (A→G)	sub (G→A)	1941	none
TPASS_0317(-)	333906	333923	sub (G→A)	sub (A→G)	1938	AAC (Y→H)
TPASS_0317(-)	333908	333925	sub (G→A)	sub (A→G)	1936	AAC5)
TPASS_0317(-)	333910	333927	sub (C→T)	sub (T→C)	1934	AAC (E→G)
TPASS_0317(-)	333912	333940	sub (T→C)	sub (C→T)	1932	AAC (K→S)
TPASS_0317(-)	333913	333941	sub (G→T)	sub (T→G)	1931	AAC5)
TPASS_0317(-)	333914	333942	sub (A→T)	sub (T→A)	1930	AAC5)
TPASS_0317(-)	333915	333943	sub (G→T)	sub (T→G)	1929	AAC (E→S)
TPASS_0317(-)	333916	333944	sub (G→T)	sub (T→G)	1928	AAC5)
TPASS_0317(-)	333917	333945	sub (A→C)	sub (C→A)	1927	AAC5)
TPASS_0317(-)	333918	333946	sub (A→C)	sub (C→A)	1926	AAC (Q→G)
TPASS_0317(-)	333919	333947	sub (C→T)	sub (T→C)	1925	AAC5)
TPASS_0317(-)	333920	333948	sub (C→G)	sub (G→C)	1924	AAC5)
TPASS_0317(-)	333921	333949	sub (G→A)	sub (A→G)	1923	AAC (I→G)
TPASS_0317(-)	333922	333950	sub (C→A)	sub (A→C)	1922	AAC5)
TPASS_0317(-)	333923	333951	sub (C→T)	sub (T→C)	1921	AAC5)
TPASS_0317(-)	333925	333943	sub (G→C)	sub (C→G)	1919	AAC (G→S)
TPASS_0317(-)	333926	333944	sub (A→C)	sub (C→A)	1918	AAC5)
TPASS_0317(-)	333928	333945	sub (G→C)	sub (C→G)	1916	AAC (R→P)
TPASS_0317(-)	333930	333947	sub (G→C)	sub (C→G)	1914	AAC (V→L)
TPASS_0317(-)	333932	333949	sub (G→C)	sub (C→G)	1912	AAC5)
TPASS_0317(-)	333935	333954	sub (G→C)	sub (C→G)	1909	AAC (A→P)
TPASS_0317(-)	333936	333955	sub (G→C)	sub (C→G)	1908	AAC (T→N)
TPASS_0317(-)	333937	333956	sub (T→G)	sub (G→T)	1907	AAC5)
TPASS_0317(-)	333942	333962	sub (G→C)	sub (C→G)	1902	AAC (G→N)
TPASS_0317(-)	333943	333963	sub (T→C)	sub (C→T)	1901	AAC5)
TPASS_0317(-)	333944	333964	sub (T→C)	sub (C→T)	1900	AAC5)
TPASS_0317(-)	333945	333965	sub (A→G)	sub (G→A)	1899	none
TPASS_0317(-)	333957	333974	sub (C→T)	sub (T→C)	1887	none
TPASS_0317(-)	333960	333978	sub (G→C)	sub (C→G)	1884	AAC (A→D)
TPASS_0317(-)	333961	333979	sub (T→G)	sub (G→T)	1883	AAC5)
TPASS_0317(-)	333965	333982	sub (G→A)	sub (A→G)	1879	AAC (Y→H)
TPASS_0317(-)	334139	334156	sub (C→A)	sub (A→C)	1705	AAC (F→V)
TPASS_0324(+)	342483 - 342484	342501	del (G)	in (G)	1415 - 1416	GF		hypothetical protein
TPASS_0329(+)	352981	352998 - 352999	in (G)	del (G)	1514	TP		serine hydroxymethyltransferase
TPASS_0347(+)	373240 - 373242	373256 - 373257	in (GGG)	del (GGG)	109 - 111	TP		hypothetical protein
TPASS_0348(-)	374073 - 374074	374088	del (G)	in (G)	1032 - 1033	TP		hypothetical protein
IGR TPASS_0349 - TPASS_0350	375735	375749 - 375750	in (C)	del (C)	-	-
TPASS_0350(+)	376275	376289	sub (G→C)	sub (C→G)	457	AAC (P→A)		gamma-glutamyl phosphate reductase
TPASS_0353(-)	378765	378779	sub (G→S)	sub (S→G)	123	none
TPASS_0353(-)	378766	378780	sub (G→S)	sub (S→G)	122	none		ribonuclease H
TPASS_0358(-)	382564	382578	sub (T→K)	sub (K→T)	512	none		hypothetical protein
TPASS_0371(+)	396733	396747	sub (G→S)	sub (S→G)	775	none		hypothetical protein
TPASS_0376(-)	402892 - 402893	402907	del (C)	in (C)	46 - 47	TP	NA3)	hypothetical protein
TPASS_0377(+)	403113 - 403114	403129	del (C)	in (C)	107 - 108	GF		hypothetical protein
TPASS_0379(-)	403921	403937	sub (G→A)	sub (A→G)	2414	AAC (I→S)		preprotein translocase subunit
TPASS_0379(-)	403922	403938	sub (A→T)	sub (T→A)	2413	none
IGR TPASS_0380 - TPASS_0381	408346 - 408347	408363	del (G)	in (G)	-	-
IGR TPASS_0380 - TPASS_0381	408386 - 408387	408404	del (G)	in (G)	-	-
IGR TPASS_0381 - TPASS_0382	409132 - 409135	409149 - 409150	in (CCCC)	del (CCCC)	-	-
IGR TPASS_0396 - TPASS_0397	423498	423511 - 423512	in (G)	del (G)	-	-
TPASS_0402(+)	428615	428628	sub (T→C)	sub (C→T)	401	AAC (P→L)		flagellum-specific ATP synthase
TPASS_0407(+)	432257	432270	sub (C→Y)	sub (Y→C)	118	none		phosphoglycolate phosphatase
TPASS_0407(+)	432741	432753 - 432754	in (C)	del (C)	602	TP
IGR TPASS_0408 - TPASS_0409	436157 - 436158	436170 - 436171	del (GC)	in (GC)	-	-
TPASS_0415(+)	443822 - 443823	443837	del (G)	in (G)	439 - 440	TP		hypothetical protein
TPASS_0417(-)	446188	446203	sub (G→R)	sub (R→G)	707	none		apolipoprotein N-acyltransferase
TPASS_0419(+)	448660	448674 - 448675	in (T)	del (T)	550	GF		possible survival protein
TPASS_0420(+)	448660	448674 - 448675	in (T)	del (T)	6	GF	NA1)	hypothetical protein
IGR TPASS_0432 - TPASS_0424	453080 - 453081	453095	del (G)	in (G)	-	-
TPASS_0424(+)	453624 - 453625	453640	del (G)	in (G)	515 - 516	TP		possible V-type ATPase, subunit E
TPASS_0425(+)	453998	454013 - 454014	in (C)	del (C)	213	EP		hypothetical protein
TPASS_0444(+)	472025	472040	sub (G→R)	sub (R→G)	114	none		hypothetical protein
TPASS_0444(+)	472103	472118	sub (G→R)	sub (R→G)	192	none
TPASS_0444(+)	472130	472145	sub (G→R)	sub (R→G)	219	none
TPASS_0461(+)	492420	492434 - 492435	in (C)	del (C)	346	EP
IGR TPASS_0461 -TPASS_0462	492618 - 492619	492633	del (G)	in (G)	-	-
TPASS_0462(+)	493472	493486 - 493487	in (G)	del (G)	834	GF		hypothetical protein
TPASS_0477(-)	508022 - 508023	508037	del (C)	in (C)	633 - 634	TP		possible glucose-6-phosphate 1-dehydrogenase
TPASS_0479(-)	510907 - 510908	510923	del (C)	in (C)	103 - 104	EP		hypothetical protein
TPASS_0481(+)	513024 - 513025	513041	del (C)	in (C)	1383 - 1384	GF		hypothetical protein
TPASS_0483(-)	514677	514694	sub (G→R)	sub (R→G)	404	none		hypothetical protein/fibronectin-binding protein
TPASS_0483(-)	514679	514696	sub (G→R)	sub (R→G)	402	none
TPASS_0483(-)	514687	514704	sub (G→R)	sub (R→G)	394	none
TPASS_0487(-)	521803 - 521804	521821	del (C)	in (C)	277 - 278	TP		hypothetical protein
TPASS_0491(+)	527422 - 527423	527441	del (G)	in (G)	972 - 973	EP		hypothetical protein
IGR TPASS_t0021 - TPASS_t0022	542308	542327	sub (C→S)	sub (S→C)	-	-
IGR TPASS_t0021 - TPASS_t0022	542311	542330	sub (C→S)	sub (S→C)	-	-
TPASS_0520(-)	562719 - 562720	562739	del (C)	in (C)	452 - 453	none	AF	sensory transduction histidine kinase; frameshift
TPASS_0533(-)	577415 - 577416	577436	del (G)	in (G)	1146 - 1147	EP		V-type ATPase, subunit I
IGR TPASS_0535 - TPASS_0536	579798 - 579799	579820	del (C)	in (C)	-	-
TPASS_0536(-)	579976 - 579977	579999	del (C)	in (C)	361 - 362	EP		hypothetical protein
TPASS_0536(-)	580025 - 580026	580049	del (C)	in (C)	312 - 313	EP
TPASS_0555(-)	602397 - 602398	602422	del (G)	in (G)	1156 - 1157	TP		possible glutamate/aspartate transporter
TPASS_0560(-)	607930	607955	sub (C→Y)	sub (Y→C)	1900	none		transketolase A
TPASS_0575(+)	625678 - 625679	625704	del (C)	in (C)	547 - 548	AF4)		phosphoenolpyruvate-protein phosphotransferase; frameshift
TPASS_0588(-)	641372 - 641373	641399	del (G)	in (G)	695 - 696	GF	NA1)	hypothetical protein
TPASS_0591(-)	643288	643315	sub (G→A)	sub (A→G)	138	AAC (V→F)		HPr kinase
TPASS_0591(-)	643290	643317	sub (A→C)	sub (C→A)	136	AAC5)
TPASS_0591(-)	643291	643318	sub (C→G)	sub (G→C)	135	AAC (F→L)
TPASS_0594(-)	647792	647818 - 647819	in (C)	del (C)	564	EP		hypothetical protein
IGR TPASS_0598 - TPASS_0599	652359 - 652360	652386	del (G)	in (G)	-	-
IGR TPASS_0598 - TPASS_0599	652360	652387	sub (C→S)	sub (S→C)	-	-
TPASS_0605(-)	658227	658254	sub (C→S)	sub (S→C)	354	none		translation elongation factor TS
IGR TPASS_t0030 - TPASS_0608	659850 - 659851	659878	del (C)	in (C)	-	-
TPASS_0619(-)	672099	672127	sub (T→C)	sub (C→T)	417	none		hypothetical protein
TPASS_0619(-)	672118	672146	sub (T→C)	sub (C→T)	398	AAC (R→Q)
TPASS_0619(-)	672120	672148	sub (A→G)	sub (G→A)	396	none
TPASS_0619(-)	672125	672153	sub (G→A)	sub (A→G)	391	AAC (C→R)
TPASS_0619(-)	672132	672160	sub (C→T)	sub (T→C)	384	none
TPASS_0619(-)	672134	672162	sub (G→A)	sub (A→G)	382	none
TPASS_0619(-)	672135	672163	sub (G→A)	sub (A→G)	381	none
TPASS_0619(-)	672138	672166	sub (G→C)	sub (C→G)	378	none
TPASS_0619(-)	672144	672172	sub (C→T)	sub (T→C)	372	none
TPASS_0619(-)	672162	672190	sub (C→T)	sub (T→C)	354	none
TPASS_0619(-)	672171	672199	sub (A→G)	sub (G→A)	345	none
TPASS_0619(-)	672174	672202	sub (A→G)	sub (G→A)	342	none
TPASS_0619(-)	672180	672208	sub (C→T)	sub (T→C)	336	none
TPASS_0622(-)	677926	677955	sub (C→S)	sub (S→C)	591	none		hypothetical protein
TPASS_0633(+)	693042	693071	sub (G→T)	sub (T→G)	202	AAC (Y→D)		protein-methionine-S-oxide reductase
TPASS_0639(+)	699412	699441	sub (G→S)	sub (S→G)	236	none		methyl-accepting chemotaxis protein
TPASS_0639(+)	699414	699443	sub (T→Y)	sub (Y→T)	238	none
TPASS_0639(+)	699415	699444	sub (T→Y)	sub (Y→T)	239	none
TPASS_0651(-)	716956 - 716957	716986	del (G)	in (G)	35 - 36	TP	NA3)	hypothetical integral membrane protein
IGR TPASS_0651 - TPASS_0652	716992 - 716993	717023	del (C)	in (C)	-	-
TPASS_0663(+)	727594	727625	sub (G→R)	sub (R→G)	593	none		possible outer membrane protein
IGR TPASS_0683 - TPASS_0684	749697	749728	sub (A→T)	sub (T→A)	-	-
TPASS_0692(-)	760277	760308	sub (G→K)	sub (K→G)	1124	none		protein RecA
TPASS_0695(+)	764105	764136	sub (C→M)	sub (M→C)	198	none		possible phosphoribosylglycinamide formyltransferase
TPASS_0703(-)	769344 - 769345	769376	del (C)	in (C)	674 - 675	GF	NA1)	hypothetical protein
TPASS_0709(+)	777718	777750	sub (C→M)	sub (M→C)	383	none		RNA polymerase sigma-28 factor
TPASS_0731(+)	798746 - 798747	798779	del (G)	in (G)	625 - 626	TP		hypothetical protein
TPASS_0736(-)	803188	803221	sub (C→Y)	sub (Y→C)	529	none		hydrogenase, gamma chain
TPASS_0762(+)	826526 - 826527	826560	del (C)	in (C)	7 - 8	EP2)		hypothetical protein
IGR TPASS_0776 - TPASS_0777	845841	845875	sub (C→Y)	sub (Y→C)	-	-
TPASS_0780(-)	847978	848012	sub (G→K)	sub (K→G)	1835	none		NH(3)-dependent NAD(+) synthetase
IGR TPASS_0781 - TPASS_0782	850315 - 850316	850350	del (G)	in (G)	-	-
TPASS_0782(-)	850368	850402 - 850403	in (A)	del (A)	432	GF	NA1)	hypothetical protein
TPASS_0783(-)	851685	851719	sub (C→S)	sub (S→C)	277	none		hypothetical protein
TPASS_0783(-)	851781	851815	sub (C→M)	sub (M→C)	181	none
TPASS_0796(-)	864239	864273	sub (C→M)	sub (M→C)	376	none		hypothetical protein
TPASS_0800(+)	868554	868588	sub (C→M)	sub (M→C)	276	none		serine-type D-Ala-D-Ala carboxypeptidase
TPASS_0804(+)	874956	874990	sub (T→W)	sub (W→T)	1041	none		sugar ABC transporter, ATP-binding protein
TPASS_0805(-)	874956	874990	sub (T→W)	sub (W→T)	2254	none		exoribonuclease II
TPASS_0804(+)	875043	875077	sub (C→Y)	sub (Y→C)	1128	none
TPASS_0805(-)	875043	875077	sub (C→Y)	sub (Y→C)	2167	none
TPASS_0805(-)	875106	875140	sub (A→M)	sub (M→A)	2104	none
TPASS_0805(-)	875296	875330	sub (T→Y)	sub (Y→T)	1914	none
TPASS_0805(-)	876221	876255	sub (G→C)	sub (C→G)	989	AAC (R→A)
TPASS_0805(-)	876222	876256	sub (C→G)	sub (G→C)	988	none
TPASS_0813(-)	882910 - 882911	882945	del (C)	in (C)	1002 -1003	TP		hypothetical protein
TPASS_0830(+)	898779 - 898780	898815	del (C)	in (C)	705 - 706	TP		pseudouridylate synthase
TPASS_0847(-)	920388	920424	sub (G→S)	sub (S→G)	152	none		hypothetical protein
TPASS_0856(+)	935513 - 935514	935550	del (C)	in (C)	945 - 946	EP		hypothetical protein
TPASS_0859(+)	937857	937893 - 937894	in (G)	del (G)	696	GF		hypothetical protein
TPASS_0866(-)	947617 - 947618	947654	del (C)	in (C)	633 - 634	AF4)		hypothetical protein; frameshift
TPASS_0883(-)	962104	962141	sub (A→M)	sub (M→A)	711	none		hypothetical integral membrane protein
IGR TPASS_0893 - TPASS_0894	974061	974197 - 974198	in (G)	del (G)	-	-
TPASS_0899(-)	981560 - 981561	981660	del (C)	in (C)	18 - 19	GF		hypothetical protein
TPASS_0900(-)	981560 - 981561	981660	del (C)	in (C)	2390 - 2391	GF	NA1)	hypothetical protein
TPASS_0922(-)	1002227 - 1002228	1002328 - 1002329	del (GC)	in (GC)	832 - 833	TP6)	NA3)	hypothetical protein
TPASS_0922(-)	1002757	1002859	sub (G→S)	sub (S→G)	303	none
TPASS_0922(-)	1003046 - 1003047	1003149	del (C)	in (C)	13 - 14	TP
TPASS_0923(-)	1003172 - 1003173	1003276	del (G)	in (G)	945 - 946	FS7)		hypothetical protein
TPASS_0923(-)	1003233 - 1003234	1003338 - 1003339	del (GC)	in (GC)	884 - 885	FS7)
TPASS_0923(-)	1003694	1003800	sub (C→M)	sub (M→C)	424	none
TPASS_0923(-)	1003697	1003803	sub (C→M)	sub (M→C)	421	none
IGR TPASS_0924 - TPASS_t0042	1006824 - 1006825	1006931	del (C)	in (C)	-	-
IGR TPASS_0926 - TPASS_0927	1009320 - 1009321	1009428	del (G)	in (G)	-	-
TPASS_0928(+)	1010691 - 1010692	1010800	del (G)	in (G)	642 - 643	GF		hypothetical protein
IGR TPASS_0949 - TPASS_0950	1033588 - 1033589	1033698	del (G)	in (G)	-	-
TPASS_0950(-)	1033697 - 1033698	1033808	del (C)	in (C)	209 - 210	FS	NA8)	hypothetical protein
TPASS_0969(-)	1055379	1055489 - 1055490	in (C)	del (C)	65	TP	NA3)	hypothetical protein
IGR TPASS_0975 - TPASS_0976	1060666	1060775 - 1060776	in (G)	del (G)	-	-
TPASS_0983(+)	1067549	1067658	sub (G→C)	sub (C→G)	206	AAC (P→R)		hypothetical protein
TPASS_0993(-)	1078835 - 1078836	1078945	del (G)	in (G)	870 - 871	EP		possible rare lipoprotein A
TPASS_0995(+)	1082213 - 1082214	1082324	del (G)	in (G)	1268 - 1269	EP		cyclic nucleotide binding protein
TPASS_0997(-)	1085307	1085418	sub (A→R)	sub (R→A)	578	none		protease IV
TPASS_0997(-)	1085343	1085454	sub (C→S)	sub (S→C)	542	none
TPASS_0998(-)	1087342	1087453	sub (G→S)	sub (S→G)	79	none		sodium/proton-dependent alanine transporter
TPASS_1030(-)	1125566	1125677	sub (G→C)	sub (C→G)	207	none		hypothetical protein
TPASS_1030(-)	1125634 - 1125635	1125746	del (G)	in (G)	138 - 139	TP
TPASS_1030(-)	1125689	1125801	sub (T→G)	sub (G→T)	84	AAC (H→R)
TPASS_1030(-)	1125690	1125802	sub (C→T)	sub (T→C)	85	none
TPASS_1030(-)	1125694	1125806	sub (G→A)	sub (A→G)	79	none
sub, substitution; in, insertion; del, deletion; GF, gene fusion; EP, protein elongation; TP, protein truncation; AF, authentic frameshift; IGR, intergenic region; AAC, amino acid change; NA, gene was not annotated in the SS14-RS genome (CP004011.1)
1) ORF was not annotated in the SS14-RS genome due to fusion with another ORF
2) An alternative start codon was predicted
3) ORF was not annotated in the SS14-RS genome due to its length below the 150 bp limit
4) ORF was originally annotated with the authentic frameshift, correction of the sequencing error resulted in restoration of the reading frame
5) This substitution results in an amino acid change together with adjacent substitution
6) Error is outside of the newly identified ORF and have no effect on the Nichols-RS proteome
7) Second frameshift mutations restores the reading frame
8) An alternative gene (TPASS_950a) was predicted in this region
